# Supplementary material for: The A Body Shape Index Might Be a Stronger Predictor of Chronic Kidney Disease Than BMI in a Senior Population
Source: Int J Environ Res Public Health. 2021 Dec 7;18(24):12874. doi: 10.3390/ijerph182412874 (PMC8701813; doi:10.3390/ijerph182412874)
Supplement: Supplementary file 1 [file ijerph-18-12874-s001.zip]

Archive with 1 entries (1 files):
- ijerph-1452453-supplementary.pdf
